# Supplementary material for: Complementary peptides represent a credible alternative to agrochemicals by activating translation of targeted proteins
Source: Nat Commun. 2023 Jan 17;14:254. doi: 10.1038/s41467-023-35951-0 (PMC9845214; doi:10.1038/s41467-023-35951-0)
Supplement: Supplementary file 4 — Supplementary Data 1 [file 41467_2023_35951_MOESM4_ESM.xlsx]

## Sheet: Feuil1
species	peptide name	peptide sequence
A. hypochondriacus	cPEPbak1	ARGLAYLHE
A. hypochondriacus	cPEPbri1	RHRNLVRLQG
A. hypochondriacus	cPEPwus	RWTPTTEQIK
A. hypochondriacus	cPEPein2	VLKRYKRRLS
A. thaliana	Scrambled cPEPluc	RNYKNGRTHL
A. thaliana	cPEPluc	KRYGLNTNHR
A. thaliana	Scrambled cPEPluc-HA	RNYKNGRTHLYPYDVPDYA
A. thaliana	cPEPluc-HA	KRYGLNTNHRYPYDVPDYA
A. thaliana	cPEPluc 2 ORF1	DKYDLSNLHE
A. thaliana	cPEPluc 3 ORF1	EHGKTMTEKE
A. thaliana	cPEPluc 1 ORF2	RKARRHSIRW
A. thaliana	cPEPluc 2 ORF2	RKSGKRLPRG
A. thaliana	cPEPluc 3 ORF2	RPRRAERSP
A. thaliana	cPEPluc 4 ORF2	NTILCQSPSI
A. thaliana	cPEPluc 1 ORF3	KHKERPGAI
A. thaliana	cPEPluc 2 ORF3	EVPSARYQAR
A. thaliana	cPEPluc 3 ORF3	RKTRRKKNQR
A. thaliana	cPEPluc 4 ORF3	IAQQYEHFAA
A. thaliana	cPEPluc 5	NTNHR
A. thaliana	cPEPluc 20	EMSVRLAEAMKRYGLNTNHR
A. thaliana	cPEPluc 30	EVDITYAEYFEMSVRLAEAMKRYGLNTNHR
A. thaliana	cPEPluc 40	GTIAFTDAHIEVDITYAEYFEMSVRLAEAMKRYGLNTNHR
A. thaliana	cPEPluc 50	KAMKRYALVPGTIAFTDAHIEVDITYAEYFEMSVRLAEAMKRYGLNTNHR
A. thaliana	cPEPluc 60	EDGTAGEQLHKAMKRYALVPGTIAFTDAHIEVDITYAEYFEMSVRLAEAMKRYGLNTNHR
A. thaliana	cPEPbak1	KRLKEERTQG
A. thaliana	cPEPbri1	HQRSHGRRPA
A. thaliana	Scrambled cPEPcpk3	KSWTSRTLRE
A. thaliana	cPEPcpk3	RSSKTELWTR
A. thaliana	Scrambled cPEPcpk3-HA	KSWTSRTLREYPYDVPDYA
A. thaliana	cPEPcpk3-HA	RSSKTELWTRYPYDVPDYA
A. thaliana	Scrambled cPEPdcl1	FSGRDFSVAFGS
A. thaliana	cPEPdcl1	SRAFGSVFFSGD
A. thaliana	cPEPein2	NPVERSRHRD
A. thaliana	cPEPhsp101	MQDMLNSLLCI
A. thaliana	Scrambled cPEPhsp101	IDLMQNLMSCL
A. thaliana	cPEPgapc	DKDKAAAHLK
A. thaliana	cPEPagb1	IRLDTGEEPD
A. thaliana	cPEPmapkkk3	KEPEQRKRKS
A. thaliana	cPEPmapkkk5	PLTGGRRDSK
A. thaliana	cPEPjar1	PETNFERDSS
A. thaliana	cPEPring1	KERTTDSTKP
A. thaliana	cPEPcoi1	KHRHISEKPL
A. thaliana	cPEPabcg34	ERKFRLHKSP
A. thaliana	cPEPabi5	EKVVERRQRR
A. thaliana	cPEPsgr1	EWKKVKGKMS
A. thaliana	cPEPshy2	EENRSELLQR
A. thaliana	cPEPmrb1	NSEITKTAND
A. thaliana	cPEPtap46	NKGKTVEGWR
A. thaliana	cPEPspt	ASGNETDEYD
A. thaliana	cPEPga2ox7	SDFSSKYRED
A. thaliana	cPEPphyb	LRETDLKDRR
A. thaliana	cPEPhag5	VERRETPSGE
A. thaliana	cPEPshr	HGEARDSEEV
A. thaliana	cPEPwus	RWTPTTEQIK
G. max	cPEPhsp101	EEYRKYVEKD
G. max	cPEPmrb1	TDGESETDE
G. max	cPEPshy2	DLKVYGGYTQ
M. truncatula	Scrambled cPEPnsp1	SITDKGYSRN
M. truncatula	cPEPnsp1	DYGTKSNIRS
M. truncatula	cPEPskl	TETVGHEDAS
M. truncatula	cPEPrh10	QRLSLRNPLK
S. lycopersicum	cPEpjar1	AFRTFEQVWE
	irrelevant peptide	RTFNSKVSPKN
	cPEPgfp	ELDGDVNGHK
	cPEPgus	ADGARPRING
