# Supplementary material for: Complementary peptides represent a credible alternative to agrochemicals by activating translation of targeted proteins
Source: Nat Commun. 2023 Jan 17;14:254. doi: 10.1038/s41467-023-35951-0 (PMC9845214; doi:10.1038/s41467-023-35951-0)
Supplement: Supplementary file 6 — Source Data [file 41467_2023_35951_MOESM6_ESM.zip]

Archive with 2 entries (2 files):
- Source Data.xlsx
- uncropped scans of all blots and gels.pptx
