# Supplementary material for: Complementary peptides represent a credible alternative to agrochemicals by activating translation of targeted proteins
Source: Nat Commun. 2023 Jan 17;14:254. doi: 10.1038/s41467-023-35951-0 (PMC9845214; doi:10.1038/s41467-023-35951-0)
Supplement: Supplementary file 6 — Source Data [file 41467_2023_35951_MOESM6_ESM.zip › Source Data.xlsx]

## Sheet: fig 1
figure 1b	Scrambled cPEPluc	cPEPluc		figure 1c
	1.05072	1.48214		Water	Scrambled cPEPluc	Irrelevant Peptide	cPEPnsp1	cPEPluc
	1.08182	0.888469		0.00158348	0.00318898	0.00149145	0.00186489	0.00437282
	1.09349	1.07798		0.00124307	0.00107346	0.000714467	0.00213179	0.00387198
	0.851767	1.02368		0.00352103	0.00377706	0.00428708	0.0030926	0.00477169
	1.15023	0.80315		0.00230259	0.00149346	0.000535886	0.000667765	0.00275626
	1.3886	1.12788		0.00124307	0.000696007	0.00346347	0.00121945	0.00305304
				0.00174815	0.000590709	0.00115611	0.00265726	0.00276073
Figure 1d
	ORF 1			ORF 2				ORF3
Scrambled cPEPluc	cPEP Luc	2	3	1	2	3	4	1	2	3	4
120.146	158.427	170.077	176.151	221.623	206.663	234.223	187.965	190.968	164.752	195.627	226.166
110.221	214.537	98.5424	137.582	126.143	154.667	199.637	216.947	191.822	141.466	182.094	178.934
99.9984	129.898	148.214	180.323	156.871	127.938	126.199	121.161	113.699	136.932	198.509	147.915
80.0224	201.806	160.964	174.009	143.667	201.69	194.656	217.588	120.518	147.411	137.449	204.964
110.123	158.654	123.223	192.015	180.37	194.584	139.557	185.316	191.56	198.337	90.3699	193.223
92.3365	121.085	145.8	143.368	135.226	148.798	162.199	121.081	193.623	183.224	86.3326	145.8
Figure 1e
Scrambled cPEPluc	5	10	20	30	40	50	60
0.0148761	0.0201	0.0220956	0.0173524	0.0124821	0.0807152	0.0149057	0.00895233
0.0177488	0.024392	0.0177609	0.0143548	0.0156044	0.0160136	0.0276998	0.0171698
0.0130254	0.0186205	0.0197004	0.02735	0.00976238	0.0149463	0.0286673	0.0208159
0.0128824	0.022883	0.0150422	0.0222349	0.0279138	0.0245213	0.0112445	0.0248568
0.027215	0.0208211	0.0534495	0.0283377	0.0151277	0.0210528	0.014957	0.0222198
0.0162415	0.0260105	0.0321117	0.0177911	0.0267982	0.0294227	0.0120463	0.00740965
0.0107044	0.0195275	0.0328647	0.01977	0.0368769	0.0144911	0.0120963	0.0155087
0.0117456	0.0194142	0.0175275	0.0208211	0.0319052	0.0321117	0.0123999	0.0189627

## Sheet: Fig 2
Figure 2b			Figure 2c			Figure 2d					Figure 2e
Scrambled cPEPluc	cPEPluc		Scrambled cPEPluc	cPEPluc		NSP1		NSP1 ΔcPEP			NSP1			NSP1 ΔcPEP-Irrelevant Peptide
0.584331	0.416364		9.89932	17.6843		Control	cPEPnsp1	Control	cPEPnsp1		Control	cPEPnsp1	Irrelevant Peptide	Control	cPEPnsp1	Irrelevant Peptide
0.454	0.408483		10.0077	21.5268		2.51987	3.83756	2.33616	2.1207		2.51987	3.83756	2.36986	2.10286	2.7953	1.732
0.671698	0.639117		6.29469	15.5686		2.34929	3.90412	2.65084	2.05165		2.34929	3.90412	1.90237	2.49557	1.96473	5.12767
0.631679	0.647059		8.36986	12.8191		0.853387	1.74838	1.69337	2.06699		0.853387	1.74838	1.9637	1.54127	1.43169	2.03226
0.502222	0.836186		7.33655	13.2563		2.36959	2.32369	1.20146	1.6326		2.36959	2.32369	1.23654	0.905436	0.915071	1.93877
0.548387	0.464583		5.33699	11.9606		1.32557	2.96875	1.99865	1.6236		1.32557	2.96875	2.2037	1.76128	1.7767	2.55768
						1.98663	3.26986	1.56984	1.23699		1.98663	3.26986	2.36963	2.0237	2.15698	3.26985
Figure 2g	WT		nsp1		35S nsp1			Figure 2i			Figure 2k
	Scrambled cPEPnsp1	cPEPnsp1	Scrambled cPEPnsp1	cPEPnsp1	Scrambled cPEPnsp1	cPEPnsp1		control	SKL		control	RH10
	1	0	0	1	0	0		279.202	25.4453		6.55007	3.73599
	2	0	1	2	0	0		154.867	85.5019		10.9325	6.18509
	3	1	1	2	0	0		150.754	97.9752		6.70646	3.44732
	1	0	2	2	0	0		174.628	85.416		6.34555	3.89169
	2	1	2	3	1	1		96.0879	64.2398		9.05454	2.9222
	3	1	3	5	2	2		237.179	78.5449
	2	0	2	1	0	2		122.449	56.0828
	1	1	0	2	1	2		111.794	75.4215
	1	0	1	0	2	3		179.194	65.0017
	2	2	0	1	0	0		189.663	100.473
	1	2	1	0	0	4
	0	0	3	2	3	2
	3	0	1	0	2	1
	3	1	0	1	1	2
	2	3	1	0	2	1
	3	3	1	2	2	0
	2	1	2	0	0	0
	1	1	0	0	0	0
	2	2	0	0	0	0
	2	2	1	2	2	1
	1	2	3	3	3	3
	2	1	4	2	0	1
	2	1	0	2	0	2
	2	0	0	1	1	0
	2	0	0	2	0	2
	1	1	0	2	0	2
	1	0	1	2	0	2
	1	1	0	2	1	2
	0	1	1	1	2	1
	1	1	0	0	0	1
	2	1	2	0	2	1
	3	0	2	1	0	1
	0	2	3	0	2	3
	1	0	5	1	1	4
	3	3	1	0	0	0
	1	0	0	1	1	0
	2	1	4	0	0	0
	0	0	2	2	0	1
	3	2	0	3	0	0
	2	0	0	3	1	1
	3	2	0	5	0	0
	2	1	1	0	1	0
	3	2	2	0	2	1
	1	1	0	1	2	1
	2	2	2	3	2	1
	3	2	1	2	1	2
	1	2	1	2	3	2
	2	1	1	1	2	0
	2	1	2	0	1	0
	2	0	0	3	1	2

## Sheet: Fig 3
fig 3b					fig 3c				fig 3e												fig 3f														fig 3h			fig 3j
Scrambled cPEPdcl1	cPEPdcl1				control	abi5	sgr1		Irrelevant Peptide	agb1	mapkkk3	jar1	ring1	coi1	mapkkk5	abcg34	cpk3				Irrelevant Peptide	shy2	mrb1	wus	bak1	bri1	hag5	phyB	spt	ein2	ga2ox7	tap46	shr		Irrelevant Peptide	cPEPs mix		Irrelevant Peptide	cPEPs mix
18.755	12.492				2123999	1880803	3265802		8.766	6.082	6.449	2.283	7.209	9.447	8.574	3.598	7.603				20	17	20	22	21	22	24	24	24	26	26	23	24		20	18		1.827	2.292
18.109	14.194				2030771	2222255	2253080		5.171	4.407	3.52	5.688	5.677	2.897	0.578	0.911	3.229				21	21	21	22	22	23	20	20	23	22	24	23	28		21	23		2.663	3.216
18.214	10.492				1954871	1830181	2257154		17.762	0.53	0.537	9.941	5.031	1.433	0.782	0.773	9.183				21	19	21	23	21	24	21	26	24	22	23	23	24		20	23		3.18	2.216
21.536	15.678				1806031	1794169	2088742		4.056	4.622	10.444	16.02	3.7	0.76	7.78	5.855	4.779				21	20	19	21	19	20	22	22	25	22	24	25	23		18	24		2.494	2.851
17.946	15.326				1680389	1950760	2342118		26.549	3.006	5.439	0.374	2.305	2.34	1.193	1.415	8.229				21	20	20	22	21	21	24	23	26	25	27	27	21		18	25		3.16	1.659
14.774	17.23				2007315	1941608	2253721		10.963	4.658	4.21	0.472	3.053	5.194	0.732	3.231	6.404				16	22	21	24	25	23	24	23	27	24	24	26	22		20	18		2.793	2.823
17.417	17.817				1793339	1764014	2658273		18.335	7.511	5.719	3.081	16.567	3.919	2.453	2.194	2.137				15	22	21	21	21	24	26	23	24	26	26	31	24		20	25		2.405	2.273
16.646	10.864				2091333	2262219	2399932		16.631	1.927	9.537	0.995	4.055	1.422	1.811	6.436	7.418				16	20	19	23	20	23	23	26	25	26	25	21	21		19	25		3.726	1.105
16.603	13.11				2101046	2158172	2393454		10.727	4.312	5.159	0.284	3.053	0.725	3.788	4.658	5.136				18	19	18	22	22	24	23	24	22	27	26	25	22		19	28		2.398	2.432
16.115	18.272				1991650	1915132	2541220		2.024	4.042	4.894	0.12	9.274	4.473	12.19	1.278	6.127				19	19	20	21	21	20	24	26	25	24	23	30	24		16	28		2.849	1.469
18.264	12.491				2301345	2022114	2116842		3.047	13.751	1.696	1.353	2.988	30.302	6.284	6.159	0.408				23				20	22				22	33	22	25			22
15.7	16.44				1941964	1820490	2211098		17.082	4.638	5.08	3.103	3.749	7.155	3.401	0.979	4.923				20				24	22				23	24	23	30
15.651	16.911				2279184				4.275	9.018	5.878	2.045	6.418	7.118	8.249	12.393	12.285				21				23	23				21	23	21	26
16.068	15.643				2168803				5.586	7.903	1.231	2.637	8.03	1.979	10.884	0.789	9.695				19				24	23				30	29	24	31
16.257	9.793				2327072				28.452	5.232	22.484	3.24	4.783	0.576	1.696	3.056	8.128				29				25	23				25	30	23	33
15.397	7.754				2183101				25.771	7.288	10.365	2.639	1.317	4.729	2.925	0.431	3.374				22				23	23				29	24	25	31
13.228	17.091				2241034				3.221	3.661	10.133	0.859	4.04	1.698	8.968	2.111	2.138				23				23	25				27	24	25	24
17.194	19.307				1993405				5.686	4.339	3.822	10.016	7.884	1.111	4.989	1.138	1.939				25				22	26				28	23	27	24
17.57	17.986				2247383				3.827	10.167	1.802	1.712	5.93	6.987	5.334	0.143	8.183				23				27	20				23	26	25	25
13.047	15.67				2287638				4.838	2.702	4.715	3.622	5.023	0.558	1.297	0	4.31				19				24	26				24	21	22	24
14.785	18.547				2122544				4.475	1.954	1.889	5.391	7.646	1.694	0.918	0	5.549				22				27	22						26
14.42	15.879				2125342				11.101	4.879	0.671	5.858	13.618	12.489	7.678	0	0.296				20				22	19						24
13.117	15.65				2217867				10.464	3.643	4.919	2.55	10.278	2.181	6.033	0	2.663				27				24	28						24
15.129	19.118				2220844				10.63	13.226	7.529	5.429	5.153	8.29		0					22				25	26						32
15.387	16.029				2410961						3.061	7.139	2.378	0.578		0					19				28	20						24
17.903	17.997				2401179						4.824	0.233	1.294			0					26				22	22						26
21.887	20.693				1982728						12.185		3.441								20				23	25						26
18.191	16.614				2103272								4.337								21				22	27						33
21.845	16.868				1838524																20				27	28						29
16.204	14.011				2236727				10.682	23.518	16.723	7.497	12.18	13.407	5.189	15.508	2.448				22				22	19						24
15.845	10.575				2261544				4.369	18.194	9.464	17.705	5.668	4.198	4.879	6.431	1.366				23
16.864	11.185				2219408				35.5	22.241	3.679	5.883	12.541	4.974	3.486	20.539	7.749				21
16.91	5.417				2261327				9.158	20.062	5.005	23.484	26.813	8.1	10.176	2.115	1.587				25
13.422	9.231				2555381				28.736	6.769	9.125	13.463	4.987	10.016	6.717	9.841	6.826				21
16.729	10.741				2612598				4.298	3.548	11.095	11.355	12.094	18.605	9.823	4.904	7.726				21
16.141	12.195				2010516				10.111	8.723	16.316	13.407	3.339	2.87	2.587	2.866	4.271				24
17.033	13.479								13.894	21.191	26.324	4.665	2.416	3.79	20.394	10.247	1.312				22
16.301	15.552								31.633	35.99	34.075	31.985	10.258	3.391	6.849	4.663	11.392				22
14.209	14.604								5.482	27.212	16.039	30.779	30.905	4.439	14.488	2.738	9.954				22
14.119	15.545								32.385	22.479	5.341	6.891	25.671	3.5	8.052	3.784	9.345				24
16.777	10.179								2.999	20.826	12.555	23.903	12.92	6.742	15.374	2.861	3.215				22
18.517	6.703								9.179	14.833	24.021	23.502	20.623	9.884	31.205	10.897	5.171				23
12.623	7.341								8.938	17.85	12.133	2.716	2.655	10.049	1.959	0.263	2.699				23
11.019	11.264								33.334	12.042	2.011	13.758	26.571	1.449	22.354	18.342	28.19				23
16.685	8.086								5.726	16.07	23.055	24.331	8.496	10.194	0.955	5.486	5.543				19
13.671	14.286								4.683	7.386	10.361	10.252	10.569	7.204	11.895	17.048	6.001				24
13.514	12.561								16.714	15.425	1.875	6.533	21.495	15.642	2.09	31.202	4.713				22
14.881	14.611								3.07	5.597	8.063	11.246				5.762	7.596				23
12.948	14.139								12.119	7.408	2.274					2.156	6.993				20
13.279	15.414								9.072	12.847						29.498	0				24
17.888	14.267								8.506								0
16.317	13.857								5.779								0
13.78	12.683								6.747								0				21.58	19.9	20	22.1	23	23.1	23.1	23.7	24.5	24.8	25.25	25.3	25.3
12.887	12.594								6.32
15.31	10.641								7.941
15.04	12.915
14.473	14.164
15.002	11.023								7.152	6.526	13.876	17.9	11.02	9.922	3.384	2.356	7.309
13.774	16.792								8.725	5.166	5.167	7.651	10.546	5.228	0.1	4.294	4.335
15.854	14.039								6.445	7.175	6.758	4.257	3.559	11.761	3.817	2.126	5.49
11.275	13.04								11.68	0.336	4.369	2.979	2.992	4.226	4.403	5.302	10.467
11.858	11.196								11.713	3.618	6.431	13.93	3.031	8.331	3.214	2.104	4.715
13.619	10.687								5.114	3.187	4.564	8.828	10.591	2.008	4.471	4.164	9.396
16.457	10.782								5.257	7.762	2.358	5.631	0.442	9.202	6.127	0.918	3.572
14.679	9.796								7.08	0.97	7.257	13.243	0.558	4.366	1.897	1.034	4.933
14.533	7.474								1.775	4.471	12.702	7.497	4.131	10.949	7.665	3.836	5.185
14.964	10.868								5.522	2.963	7.78	10.378	2.108	6.47	6.849	1.972	1.661
14.95	7.773								6.456	4.545	1.562	5.654	3.094	9.415	8.862	6.418	8.243
14.409	15.218								7.655	1.943	2.194	1.804	5.16	7.782	3.661	4.384	6.458
16.465	8.624								7.474	3.546	13.014	8.059	10.798	6.37	16.882	9.775	4.135
16.726	16.344								2.253	0.401	10.852	9.036	0.408	5.914	0.905	7.418	0.224
12.865	12.061								5.769	2.577	3.328	10.337	8.726	1.585	4.699	5.046	7.247
12.183	12.132								9.408	6.774	3.684	1.777	2.528	3.904	5.312	12.412	7.95
12.553	12.695								3.19	4.86	0.997	4.459	3.214	1.344	5.905	3.616	3.387
13.271	11.135								8.064	2.353	7.567	6.084	3.391	1.775	8.075	2.281	0.914
11.689	9.727								6.313	3.503	7.329	5.59	4.371	1.546		0	1.235
14.549	12.997								8.773	4.749	6.848	2.337	4.776	5.892		0	0
13.391	8.01								6.71	4.312			5.66	10.772		0	0
17.809	7.567								4.942	0				7.184
14.988	9.769								7.859	0				3.289
17.401	5.735									0				5.3
13.897	10.29
16.943	14.294
15.06	9.572								8.256	2.952	5.16	6.586	4.031	10.807	0.564	10.347
14.035	6.833								6.585	8.812	4.271	2.614	5.269	11.686	5.443	3.308
15.491	10.228								5.298	3.138	0.61	3.507	4.777	1.154	11.994	10.446
14.987	12.194								2.135	9.27	2.925	4.867	2.344	4.479	3.877	2.356
15.077	12.292								6.406	2.382	4.643	2.748	0.326	11.425	4.616	6.069
14.047	11.011								9.573	16.889	3.571	6.443	3.661	3.772	2.55	2.598
14.371	11.176								6.429	3.391	5.261	9.75	0.769	5.278	12.226	10.004
15.679	11.638								3.783	6.093	7.259	4.6	2.933	3.861	10.296	4.065
12.22	9.432								11.722	0.308	7.388	1.542	10.142	2.469	2.011	4.505
12.359	9.962								11.376	6.894	5.325	3.836	8.768	11.137	2.53	2.263
12.914	9.712								9.365	3.199	3.194	1.292	3.482	1.226	3.935	8.431
14.492	7.228								14.466	1.796	0.664	0.855	7.007	7.044	0.913	2.662
12.405	16.297								6.363	16.408	6.27	5.103	5.753	1.448	2.222	1.562
17.412	12.531								10.269	2.696	10.24	7.998	3.673	5.652	4.173	12.695
12.698	13.391								9.345	0.084	5.62	8.24	4.341	2.804	5.227	6.939
15.657	11.667								9.442	3.865	5.008	2.525	1.426	7.198	1.422	11.385
13.865	10.875								14.151	8.206	1.031	4.513	4.822	8.234	0.379	2.995
13.743	8.519								9.211	3.954	2.544	4.513	2.815	5.205	4.394	13.455
16.832	9.829								2.484	3.058	5.171	4.445	6.191	4.937	3.605	6.23
15.823	8.633								4.817	6.79	7.227	3.92	4.33	10.145	5.62	15.164
15.102	12.236								6.851	7.638	4.802	0.71	14.298	5.708	0.943	7.969
15.25	13.898								8.012	4.656	7.388	3.89	11.074	0.32	3.663	8.535
14.699	14.424								2.775	5.454	0.463	2.968		2.677	0	1.721
13.887	12.44								6.685	4.811		2.906		0	0	0
14.713	9.168									0					0	0
18.024	10.23
17.85	12.003
14.634	11.777
14.165	13.559
11.961	7.414
12.584	10.058
11.91	10.177
11.517	13.041
12.437	9.245
12.028	12.921
13.252	9.804
12.294	8.034
13.221	9.441
13.414	8.017
10.759	9.251
11.513	9.255
13.001	8.991
14.787	11.585
13.604	7.903
12.686	15.902
11.834	9.189
10.966	9.36
10.979	9.901
10.897	10.629
16.162	11.78
12.327	8.291
13.332	10.175
12.301	13.16
15.006	11.373
13.085	11.224
10.961	11.213
12.018	13.502
10.64	13.907
11.974	11.817
11.689	13.409
15.15	12.328
11.921	13.358
14.687	9.867
14.771	11.643
13.301	11.626
12.64	11.317
16.984	12.694
14.999	11.713
13.037	11.459
12.926	9.755
16.128	12.334
14.819	8.696
11.114	11.235
10.832	9.135
14.114	13.751
15.647	9.933
12.779	11.465
12.304	9.515
12.98	10.893
11.591	10.176
12.536	10.651
13.595	10.453
11.566	8.795
13.767	13.344
18.047	7.265
11.855	13.614
11.972	11.683
12.83	13.403
15.772	11.07
14.999	13.211
14.441	11.933
16.255	12.838
12.276	10.176
14.569	11.593
14.756	12.511
14.208	12.443
14.717	11.873
14.336	12.259
14.286	11.266
13.145	10.652
13.608	12.108
13.962	13.875
13.385	13.176
	7.61
	11.818
	10.054
	10.491
	9.632
	14.161
	9.392
	12.058
	10.533
	9.865
	11.741
	11.417
	10.955
	12.148
	11.155
	11.574
	10.477
	10.884
	11.623
	10.943
	10.561
	9.396
	12.667
	12.958
	10.198
	11.18
	11.434
	11.169
	12.833
	10.052
	8.731
	11.126
	9.906
	12.529
	6.786
	6.995
	10.922

## Sheet: Fig 4
Fig 4a					Fig 4b			Fig 4c									Fig 4d					Fig 4e
solvent		CHX			Scrambled cPEPluc	cPEPluc		cpk3									Col-0		rpl19			Col-0		rpl19
Scrambled cPEPluc	cPEPluc	Scrambled cPEPluc	cPEPluc		0.00139856	0.0047589		area 1		area 2		area 3		area 4			Scrambled cPEPcpk3	cPEPcpk3	Scrambled cPEPcpk3	cPEPcpk3		Scrambled cPEPdcl1	cPEPdcl1	Scrambled cPEPdcl1	cPEPdcl1
0.0213474	0.0113484	0.00851986	0.00748434		0.000598654	0.00313527		SC	pep	SC	pep	SC	pep	SC	pep		32.964	3.376	16.191	17.827		18.755	12.492	15.588	14.579
0.0048169	0.00805082	0.0115994	0.00393928		0.00318969	0.00358793		96	155	105	187	34	56	256	137		5.915	1.229	8.095	10.197		18.109	14.194	12.24	11.588
0.00389857	0.00906699	0.00137182	0.00850222		0.00128957	0.00285604		147	211	168	208	55	9	136	284		5.336	1.449	4.387	4.917		18.214	10.492	15.099	14.422
0.012739	0.0317306	0.00476307	0.00377672		0.000656204	0.00432024		99	273	121	305	53	58	159	203		4.042	5.035	4.904	6.135		21.536	15.678	15.69	17.009
0.00532092	0.0166393				0.00379569	0.00301452											11.451	5.169	21.203	7.875		17.946	15.326	13.235	6.434
0.0124072	0.0252043				0.00182139	0.00361215											34.966	9.181	5.314	8.302		14.774	17.23	12.312	14.834
0.0166719																	11.108	20.86	4.718	5.04		17.417	17.817	13.38	17.066
0.00681826	0.0173979																31.05	0.354	30.014	5.464		16.646	10.864	14.794	14.064
																	10.271	0.988	5.023	17.591		16.603	13.11	12.408	13.647
																	7.306	19.561	6.806	10.075		16.115	18.272	14.346	11.866
																	8.32	9.458	10.727	7.161		18.264	12.491	15.118	12.24
																	4.89	3.312	11.015	2.281		15.7	16.44	15.334	14.442
																	7.016	0.585	6.978	4.407		15.651	16.911	10.881	13.44
																	6.894	6.232	4.16	1.974		16.068	15.643	16.035	15.526
																	14.375	1.558	2.067	10.763		16.257	9.793	14.591	12.916
																	6.248	3.269	7.885	6.119		15.397	7.754	12.438	14.986
																	7.023	1.834	3.006	7.467		13.228	17.091	13.51	14.192
																	5.851	0	11.085	11.842		17.194	19.307	8.348	8.242
																	18.659	3.772	5.803	6.606		17.57	17.986	12.786	18.216
																	23.869	3.033	14.046	31.048		13.047	15.67	12.518	15.306
																	8.764	10.339	2.228	11.745		14.785	18.547	13.138	16.395
																	8.76	6.866	12.029	7.209		14.42	15.879	11.491	13.344
																	5.62	3.876	20.681	5.776		13.117	15.65	13.888	16.577
																	16.451	9.022	9.286	2.448		15.129	19.118	12.956	17.198
																	17.961	3.208	8.843	6.672		15.387	16.029	14.327	17.192
																	9.855	4.067	3.392	2.246		17.903	17.997	18.922	15.726
																	7.896	4.16	7.488	8.073		21.887	20.693	13.888	11.212
																	32.116	6.332	2.389	12.917		18.191	16.614	15.815	10.86
																	5.105	4.87	1.428	4.042		21.845	16.868	12.577	13.519
																	4.353	0.451	1.904	28.181		16.204	14.011	12.792	14.9
																	4.547	2.582	3.645	6.767		15.845	10.575	13.521	11.103
																	3.43	14.067	12.736	5.851		16.864	11.185	13.653	13.091
																	6.119	9.245	27.816	8.782		16.91	5.417	14.113	12.657
																	1.465	0	19.591	4.114		13.422	9.231	14.997	12.886
																	9.635	0	11.901	33.95		16.729	10.741	12.056	12.392
																	3.231		10.016	13.285		16.141	12.195	12.502	13.258
																	3.319		27.807	17.698		17.033	13.479	13.974	15.537
																			2.931	13.538		16.301	15.552	16.577	16.798
																			6.143	12.135		14.209	14.604	13.02	14.675
																			20.57	8.345		14.119	15.545	13.801	18.255
																			4.217	19.351		16.777	10.179	14.394	11.269
																			1.691	9.941		18.517	6.703	13.011	14.662
																			7.318	19.552		12.623	7.341	13.105	14.652
																			6.365	16.911		11.019	11.264	12.128	13.862
																			4.439	9.92		16.685	8.086	13.27	12.924
																			5.464	27.46		13.671	14.286	14.117	13.825
																			3.537	22.529		13.514	12.561	12.743	12.963
																			20.672	3.14		14.881	14.611	11.553	10.014
																			10.016	5.817		12.948	14.139	10.282	12.986
																			7.392	14.15		13.279	15.414	11.371	12.836
																			7.139	6.044		17.888	14.267	11.778	16.295
																			10.555	7.603		16.317	13.857	13.406	11.196
																			12.427	6.304		13.78	12.683	13.295	11.274
																			7.438	11.491		12.887	12.594	13.721	15.789
																			1.723	16.136		15.31	10.641	15.109	14.598
																			3.698	2.974		15.04	12.915	16.465	14.065
																			4.801	0.977		14.473	14.164	14.228	13.765
																			3.264	9.066		15.002	11.023	15.432	14.21
																			14.515	5.695		13.774	16.792	14.978	12.191
																				7.44		15.854	14.039	12.867	14.181
																				4.21		11.275	13.04	12.122	11.512
																				4.042		11.858	11.196	12.62	15.31
																				11.944		13.619	10.687	14.722	13.239
																				10.768		16.457	10.782	15.112	11.439
																				18.439		14.679	9.796	12.276	14.074
																				4.826		14.533	7.474	14.11	14.797
																				8.939		14.964	10.868	13.712	13.694
																				8.626		14.95	7.773	13.87	14.943
																				10.505		14.409	15.218	10.721	13.091
																				8.921		16.465	8.624	11.801	14.072
																				16.016		16.726	16.344	10.953	12.194
																				4.672		12.865	12.061	12.473	14.201
																				21.493		12.183	12.132	14.762	9.789
																				3.623		12.553	12.695	11.354	13.161
																				7.66		13.271	11.135	12.1	11.833
																				5.853		11.689	9.727	13.133	11.546
																				7.365		14.549	12.997	14.54	13.04
																				7.275		13.391	8.01	14.031	11.234
																				11.015		17.809	7.567	14.036	16.747
																						14.988	9.769	10.477	14.01
																	7.907	21.844	2.999	19.824		17.401	5.735	12.679	15.592
																	10.775	6.318	7.898	13.586		13.897	10.29	12.133	11.373
																	11.113	0.859	2.933	12.849		16.943	14.294	11.771	11.565
																	15.903	4.734	7.918	6.007		15.06	9.572	11.872	12.366
																	12.768	11.423	9.97	28.919		14.035	6.833	14.149	15.752
																	5.855	5.248	11.831	6.508		15.491	10.228	14.888	12.191
																	14.633	8.703	31.352	27.988		14.987	12.194	12.725	12.386
																	15.789	11.391	6.436	6.332		15.077	12.292	14.622	12.981
																	9.238	9.49	9.274	17.032		14.047	11.011	12.802	13.625
																	4.255	12.822	11.804	12.459		14.371	11.176	15.943	12.896
																	10.399	4.029	8.492	14.096		15.679	11.638	11.749	10.471
																	10.541	8.972	17.231	8.868		12.22	9.432	14.379	12.22
																	8.796	7.2	3.758	11.534		12.359	9.962	11.415	11.407
																	3.149	5.899	2.773	4.096		12.914	9.712	11.631	11.874
																	7.171	6.25	19.781	14.608		14.492	7.228	12.242	14.733
																	34.893	4.192	24.68	5.869		12.405	16.297	15.151	13.222
																	9.304	6.026	12.334	5.261		17.412	12.531	12.013	15.987
																	7.841	8.458	3.523	10.714		12.698	13.391	13.208	9.789
																	23.114	25.54	32.54	35.319		15.657	11.667	11.252	11.247
																	9.764	3.448	15.78	8.968		13.865	10.875	10.495	11.482
																	3.158	4.409	15.816	21.144		13.743	8.519	15.426	13.248
																	13.88	3.797	25.544	9.254		16.832	9.829	12.676	13.279
																	12.017	5.617	18.838	32.894		15.823	8.633	14.355	13.058
																	41.989	7.166	6.207	16.531		15.102	12.236	12.2	15.358
																	17.267	6.123	6.096	12.786		15.25	13.898	11.484	15.408
																	14.286	1.267	21.899	36.308		14.699	14.424	14.093	13.55
																	4.468	5.448	10.188	8.173		13.887	12.44	12.746	16.42
																	16.871	14.128	28.895	6.157		14.713	9.168	10.782	14.385
																	12.79	9.258	7.987	15.223		18.024	10.23	15.879	11.732
																	10.228	21.65	19.659	10.195		17.85	12.003	12.747	14.879
																	51.351	9.362	49.2	7.524		14.634	11.777	12.268	15.813
																	14.406	7.698	17.791	19.849		14.165	13.559	12.812	15.227
																	10.65	2.097	24.451	36.129		11.961	7.414	10.758	13.474
																	17.775	7.921	7.696	12.117		12.584	10.058	10.364	18.014
																	8.165	20.418	20.189	11.011		11.91	10.177	11.783	15.101
																	4.31	7.102	5.391	6.037		11.517	13.041	12.537	14.508
																	8.916	8.771	4.598	23.302		12.437	9.245	15.291	13.246
																	31.146	25.331	59.587	11.7		12.028	12.921	11.609	12.419
																	2.772	4.214	3.724	2.242		13.252	9.804	13.203	11.817
																	6.363	13.048	9.383	14.971		12.294	8.034	13.253	12.679
																	7.381	25.245	11.457	47.498		13.221	9.441	12.477	11.356
																	14.343	17.963	4.402	6.472		13.414	8.017	12.572	12.742
																	7.352	10.441	24.689	4.454		10.759	9.251	13.712	11.511
																	9.961		3.503	9.313		11.513	9.255	13.349	12.36
																	6.458		10.526	18.924		13.001	8.991	14.778	13.674
																	18.804		9.277	28.983		14.787	11.585	16.938	14.509
																	4.98		2.326	8.438		13.604	7.903	14.369	9.728
																	10.999		4.629	31.606		12.686	15.902	12.828	14.136
																	31.762		7.112	23.524		11.834	9.189	11.224	10.763
																	7.329		8.497	8.012		10.966	9.36	12.476	13.965
																			5.758	20.546		10.979	9.901	12.052	11.162
																			3.376	14.422		10.897	10.629	12.287	11.98
																			10.639	7.757		16.162	11.78	12.673	7.922
																			4.096	4.053		12.327	8.291	10.037	11.653
																			50.87	7.626		13.332	10.175	13.676	10.861
																			3.312	9.125		12.301	13.16	11.315	13.316
																			4.625	3.534		15.006	11.373	14.137	11.69
																			7.417	13.824		13.085	11.224	14.434	16.578
																			12.767	32.739		10.961	11.213	15.435	16.26
																			20.45	14.107		12.018	13.502	11.307	12.498
																			32.785	7.152		10.64	13.907	11.94	15.678
																			9.483	30.328		11.974	11.817	14.412	13.072
																			16.678	16.478		11.689	13.409	13.361	12.97
																			13.964	28.935		15.15	12.328	15.361	12.529
																			5.175	5.865		11.921	13.358	15.779	16.514
																				11.664		14.687	9.867	12.472	12.651
																				11.006		14.771	11.643	11.916	12.809
																				11.011		13.301	11.626	11.156	12.57
																				5.658		12.64	11.317	11.755	14.545
																				33.997		16.984	12.694	13.948	13.505
																				11.058		14.999	11.713	11.83	15.655
																				44.607		13.037	11.459	10.078	16.345
																				11.936		12.926	9.755	12.709	16.995
																				10.029		16.128	12.334	13.164	12.883
																						14.819	8.696	11.545	14.124
																	3.886	4.359	3.863	6.348		11.114	11.235	10.993	12.037
																	5.62	6.039	4.722	6.161		10.832	9.135	12.442	11.84
																	3.681	6.298	4.772	7.721		14.114	13.751	11.353	13.854
																	5.545	1.666	4.509	1.861		15.647	9.933	16.873	12.102
																	4.301	6.867	3.684	9.634		12.779	11.465	9.712	11.294
																	7.742	2.5	9.421	3.48		12.304	9.515	11.389	12.601
																	5.151	1.931	11.496	4.856		12.98	10.893	13.334	13.896
																	9.639	1.46	16.519	13.758		11.591	10.176	10.906	14.165
																	5.808	5.18	17.444	6.937		12.536	10.651	13.054	11.22
																	3.457	8.322	7.898	4.117		13.595	10.453	11.915	12.968
																	8.118	5.055	5.728	3.163		11.566	8.795	7.727	12.07
																	5.624	5.339	6.352	7.52		13.767	13.344	12.578	13.695
																	5.303	2.985	2.525	1.762		18.047	7.265	8.095	16.024
																	5.391	6.135	3.579	5.999		11.855	13.614	11.276	13.967
																	6.57	1.918	4.967	2.562		11.972	11.683	12.383	13.564
																	5.831	1.58	6.672	4.131		12.83	13.403	11.024	15.339
																	5.089	1.185	6.959	3.537		15.772	11.07	10.204	12.877
																	5.534	11.965	5.269	8.007		14.999	13.211	8.7	10.281
																	7.565	3.165	3.158	1.156		14.441	11.933	11.246	11.217
																	6.114	1.018	2.968	4.82		16.255	12.838	9.29	12.812
																	3.897	3.024	3.716	4.806		12.276	10.176	9.784	11.849
																	6.345	3.511		4.879		14.569	11.593	7.91	12.951
																	3.452	1.551		1.36		14.756	12.511	11.62	12.447
																	5.713			4.915		14.208	12.443	10.472	12.06
																	5.509			5.509		14.717	11.873	8.552	8.156
																						14.336	12.259	10.812	11.622
																						14.286	11.266	10.879	9.38
																						13.145	10.652	11.154	10.01
																						13.608	12.108	9.353	11.706
																						13.962	13.875	10.714	11.073
																						13.385	13.176	9.017	10.956
																							7.61	8.479	10.932
																							11.818	11.016	11.109
																							10.054	9.371	10.161
																							10.491	12.836	10.265
																							9.632	12.597	11.148
																							14.161	11.179	10.517
																							9.392	15.368	9.146
																							12.058	12.279	10.218
																							10.533	10.758	11.295
																							9.865	12.488	10.749
																							11.741	12.989	11.669
																							11.417	11.803	14.06
																							10.955	11.27	10.693
																							12.148	8.195	10.556
																							11.155	10.421	10.139
																							11.574	14.103	10.334
																							10.477	10.193	13.118
																							10.884	12.66	10.673
																							11.623	9.888	10.415
																							10.943	11.365	11.221
																							10.561	10.4	12.43
																							9.396	11.183	11.326
																							12.667	6.968	13.232
																							12.958	8.131	10.014
																							10.198	8.797	13.22
																							11.18	9.709	12.993
																							11.434	11.26	11.331
																							11.169	12.311	13.9
																							12.833	12.815	11.307
																							10.052	10.058	12.736
																							8.731	12.172	13.063
																							11.126	11.061	14.486
																							9.906	10.182	11.213
																							12.529	10.881	13.903
																							6.786	13.667	9.732
																							6.995	13.092	10.426
																							10.922	15.241	12.766
																								13.594	14.978
																								8.842	10.564
																								9.867	13.121
																								13.343	14.068
																								14.342	14.459
																								12.411	12.4
																								14.832	9.399
																								13.224	9.861
																								12.371	8.984
																								11.127	12.115
																								11.025	9.729
																								11.383	14.934
																								11.576	13.998
																								10.012	10.664
																								8.689	11.472
																								13.209	10.386
																								10.522	9.456
																								10.288	13.706
																								11.42	13.001
																								11.797	12.596
																								12.367	12.401
																								10.219	11.906
																								10.728	9.704
																								12.792	12.368
																								11.295	11.058
																								12.337	9.886
																								10.281	10.072
																								11.806	11.444
																								12.504	11.433
																								11.955	9.747
																								8.344	11.945
																								8.922	10.457
																								11.764	11.558
																								12.228	11.06
																								9.734	12.019
																								11.675	11.902
																								13.002	12.409
																								9.724	11.766
																								10.751	12.378
																								9.072	10.642
																								9.522	11.613
																								10.321	11.338
																								10.847	10.668
																								9.632	13.135
																								14.997	13.805
																								8.329	11.366
																								10.106	10.671
																								9.08	11.499
																								8.931	10.929
																								10.724	13.065
																								12.013	12.305
																									9.665
																									11.701
																									12.249
																									10.458
																									10.143
																									9.525
																									11.293
																									11.542
																									10.717
																									9.997
																									9.556
																									12.837
																									11.163
																									11.678
																									11.238
																									11.895
																									9.045
																									12.126
																									11.408
																									9.927
																									8.123
																									11.333
																									9.621
																									11.649
																									13.745
																									14.308

## Sheet: Fig 5
Fig 5b				Fig 5d				Fig 5f				Fig 5h			Fig 5j
Irrelevant Peptide	cPEPjar1			Irrelevant Peptide	cPEPhsp101			Irrelevant Peptide	cPEPs mix			Irrelevant Peptide	cPEPs mix		Irrelevant Peptide	cPEPs mix
0.435	0.232			66.6667	88.8889			16.092	19.434			1.23	0.435		0.248	0.281
0.228	0.252			23.0769	63.6364			11.861	15.596			0.68	0.255		0.446	0.444
0.314	0.234			58.3333	75			14.589	20.524			0.814	0.828		0.512	0.481
0.233	0.443			60	100			6.204	20.031			0.686	0.177		0.723	0.435
0.404	0.233			70	81.25			18.492	9.218			0.896	1.291		0.624	0.614
0.703	0.18							18.743	17.581			0.897	0.508		0.553	0.318
0.821	0.172							17.362	20.071			1.214	0.966		0.519	0.229
0.458	0.634							14.093	19.922			1.301	0.688		0.364	0.446
0.447	0.74							4.076	15.363			1.35	0.855		0.336	0.357
0.448	0.403							16.019	9.303			1.003	0.851		0.303	0.343
0.321	0.307							12.341	19.433			1.365	0.666
0.555	0.34							17.828	18.509
0.196	0.351							15.911	11.009
0.328	0.381							11.276	17.828
0.26	0.405							11.102	12.152
0.35	0.175							12.574	13.73
0.462	0.168							8.982	13.793
0.485	0.187							11.343	16.131
0.476	0.299							10.353	13.783
0.501	0.381							13.025	10.157
0.346	0.268							10.25	15.138
0.352	0.204							15.738	20.162
0.274								6.108	15.818
								14.52	14.103
								14.52	18.332
								11.02	12.699
								13.667	14.57

## Sheet: Suppl Fig 2
	Col-0		cpk3
	Scrambled cPEPcpk3	cPEPcpk3	Scrambled cPEPcpk3	cPEPcpk3
experiment 1	54.116	0	64.9003	412.805
	88.1007	7.84442	206.143	205.228
	51.0998	35.5863	184.265	147.894
	56.8516	33.4469	109.906	38.1712
	105.368	3.76439	124.369	150.03
	48.8435	29.1799	89.2493	504.953
	19.7455	112.289	172.854	156.255
	69.7815	51.8948	135.171	242.178
	48.5746	128.749	161.564	322.945
	75.3696	10.393	42.1379	427.908
	105.8	0	336.859	198.179
	57.7985	4.02158	20.6265	142.829
	14.6835	70.2257	219.202	74.0235
	164.335	0	22.2742	274.247
	21.8849	29.9164	106.458	633.472
	41.0225	33.5054	140.053	123.545
	16.7995	83.2958	266.985	163.578
experiment 2	50.2698	3.95144	176.851	574.674
	93.0692	54.8642	267.29	129.068
	333.406	211.297	275.773	299.389
	32.1259	24.9946	221.155	244.253
	199.992	21.3939	98.281	134.622
	56.7347	61.4343	194.975	471.389
	169.608	64.5324	135.567	325.02
	116.743	10.9191	76.7086	257.526
	81.2617	18.3894	620.809	237.327
	45.8741	22.902	132.73	110.242
	140.218	27.6718	469.741	142.829
	72.4235	70.7401	159.977	62.8254
	61.8552	9.97212	242.789	223.901
	102.515	0	227.014	140.541
			350.712	206.051
			193.419	49.6135
			176.241	69.3246
			104.811	66.2733
			96.2977	153.966
			142.006	122.691
experiment 3	53.1691	51.4622	267.962	235.588
	69.7347	112.71	229.943	165.958
	120.028	52.6897	113.171	225.702
	86.6861	0	91.5683	326.851
	10.3345	48.1771	575.813	317.758
	41.7356	59.6106	109.845	165.805
	105.426	100.259	618.032	185.73
	101.405	0	611.136	129.129
	82.7464	16.25	334.632	106.58
	274.485	10.1709	315.775	228.478
	21.4406	184.116	434.408	79.7599
	51.3336	0	325.325	48.8201
	179.754	38.3453	206.814	143.104
	161.085	37.3633	575.833	234.642
	44.366	15.9811	97.7928	269.213
			152.99	389.981
			257.801	37.9577
			231.652	97.8844
			351.871	95.4739
			54.587	265.948
				107.923
				99.8982

## Sheet: Suppl Fig 3
cpk6									cpk32									cpk9
area 1		area 2		area 3		area 4			area 1		area 2		area 3		area 4			area 1		area 2		area 3		area 4
SC	pep	SC	pep	SC	pep	SC	pep		SC	pep	SC	pep	SC	pep	SC	pep		SC	pep	SC	pep	SC	pep	SC	pep
30	24	31	30	26	21	131	73		47	25	37	24	42	30	358	183		11	27	5	20	5	22	239	202
34	43	28	46	17	39	140	172		38	27	62	57	58	48	420	233		37	28	21	16	18	9	270	158
36	54	40	74	24	46	122	122		61	52	44	37	35	45	252	290		26	75	16	45	9	56	177	172
